# Supplementary material for: Transcriptome wide changes in long noncoding RNAs in diabetic ischemic heart disease
Source: Cardiovasc Diabetol. 2024 Oct 17;23:365. doi: 10.1186/s12933-024-02441-6 (PMC11488282; doi:10.1186/s12933-024-02441-6)
Supplement: Supplementary file 3 — Supplementary Table 1: Primers sequences used in this study. [file 12933_2024_2441_MOESM3_ESM.xlsx]

## Sheet: Sheet1
Gene Symbol	Transcript ID	Primer Name	Primer Sequence(s)
Gm8075	Gm8075-201	Gm8075-201 A	Forward (5’-3’):
			CCTTCAAGGCTTCAGTGTGGT
			Reverse (5’-3’):
			GGCTCGAATAGACTTGGCTCT
Gm8075	Gm8075-201	Gm8075-201 B	Forward (5’-3’):
			CTATTCGAGCCACTTCTCCAGAA
			Reverse (5’-3’):
			GGGAGATACTGGGTCTTATGGGA
Gm8075	Gm8075-202	Gm8075-202 B	Forward (5’-3’):
			CTTCTTGGACAATGGGCAAT
			Reverse (5’-3’):
			GGCTCGAATAGACTTGGCTCT
Gm19522	Gm19522-201	Gm19522-201 A	Forward (5’-3’):
			CAGGAGGACAGAGTCCCAGA
			Reverse (5’-3’):
			GTCCAAAAGCTGAGCAGGAC
Gm19522	Gm19522-201	Gm19522-201 B	Forward (5’-3’):
			CCATAGACATGCCCACAGG
			Reverse (5’-3’):
			CTTCACCTGTGCAGGAATCA
