# Supplementary material for: Transcriptome wide changes in long noncoding RNAs in diabetic ischemic heart disease
Source: Cardiovasc Diabetol. 2024 Oct 17;23:365. doi: 10.1186/s12933-024-02441-6 (PMC11488282; doi:10.1186/s12933-024-02441-6)
Supplement: Supplementary file 4 — Supplementary Table 2: Echocardiographic measurements. [file 12933_2024_2441_MOESM4_ESM.xlsx]

## Sheet: Sheet1
	Baseline		2 weeks post MI		4 weeks post MI
Parameter	db+	db/db	db+	db/db	db+	db/db
Heart rate (bpm)	477.4 ± 8.1	445.9 ± 12.1	473.8 ± 14.6	450.8 ± 20.1	471.2 ± 20.1	446.8 ± 20.7
EDV (μl)	32.22 ± 2.41	29.5 ± 1.9	85.28 ± 7.39	79.09 ± 9.33	74.83 ± 10.85	72.95 ± 22.97
ESV (μl)	10.72 ± 1.14	8.99 ± 0.87	65.49 ± 7.06	63.36 ± 9.16	52.72 ± 11.32	53.38 ± 21.52
SV (μl)	21.49 ± 1.57	20.48 ± 1.33	19.75 ± 2.05	15.76 ± 0.64	19.55 ± 2.3	10.43 ± 2.63
CO (ml/min)	10.24 ± 0.74	9.02 ± 0.54	9.33 ± 0.98	7.1 ± 0.42	10.43 ± 1.15	8.65 ± 1.05
FS (%)	39.2 ± 2.12	39.61 ± 1.69	8.77 ± 1.38	10.64 ± 1.67	15.03 ± 3.93	16.35 ± 4.26
EF (%)	67.15 ± 1.94	69.53 ± 1.92	24 ± 2.34	21.44 ± 2.45	32.83 ± 5.84	32 ± 6.2
GLS (%)	-22.12 ± 1.02	-25.13 ± 1.47	-5.67 ± 1.02	-4.32 ± 0.87	-12.82 ± 2.5	-7.29 ± 1.6
